# Supplementary material for: Wavelet-Based Multiscale Intermittency Analysis: The Effect of Deformation
Source: Entropy (Basel). 2023 Jul 18;25(7):1080. doi: 10.3390/e25071080 (PMC10378465; doi:10.3390/e25071080)
Supplement: Supplementary file 1 [file entropy-25-01080-s001.zip]

Archive with 2 entries (2 files):
- segment2.txt
- segment1.txt
