# Supplementary material for: Wavelet-Based Multiscale Intermittency Analysis: The Effect of Deformation
Source: Entropy (Basel). 2023 Jul 18;25(7):1080. doi: 10.3390/e25071080 (PMC10378465; doi:10.3390/e25071080)
Supplement: Supplementary file 1 [file entropy-25-01080-s001.zip › segment2.txt]

   1.7839000e+04
   1.3551000e+04
   1.6254000e+04
   1.9028000e+04
   1.0526000e+04
   2.2316000e+04
   1.0275000e+04
   2.2541000e+04
   1.1856000e+04
   1.7764000e+04
   1.5584000e+04
   1.4735000e+04
   1.9613000e+04
   8.9790000e+03
   2.6081000e+04
   6.5020000e+03
   2.3436000e+04
   1.0973000e+04
   1.8686000e+04
   1.5464000e+04
   1.6761000e+04
   1.6386000e+04
   1.7718000e+04
   1.5949000e+04
   1.4936000e+04
   1.8446000e+04
   1.5553000e+04
   1.8246000e+04
   1.5645000e+04
   1.6950000e+04
   1.5926000e+04
   1.5902000e+04
   1.6906000e+04
   1.8818000e+04
   1.4102000e+04
   1.8220000e+04
   1.3986000e+04
   1.8642000e+04
   1.7402000e+04
   1.4809000e+04
   1.6339000e+04
   1.6121000e+04
   1.5879000e+04
   1.3723000e+04
   1.8976000e+04
   1.3473000e+04
   1.6541000e+04
   1.6184000e+04
   1.6070000e+04
   1.5874000e+04
   1.5466000e+04
   1.6186000e+04
   1.6192000e+04
   1.4792000e+04
   1.6437000e+04
   1.4950000e+04
   1.7042000e+04
   1.8368000e+04
   1.2810000e+04
   1.7714000e+04
   1.5158000e+04
   1.5401000e+04
   1.5442000e+04
   1.8165000e+04
   1.4949000e+04
   1.8631000e+04
   1.4257000e+04
   1.7518000e+04
   1.5847000e+04
   1.5932000e+04
   1.8387000e+04
   1.3849000e+04
   2.0271000e+04
   1.4100000e+04
   1.9007000e+04
   1.6508000e+04
   1.5943000e+04
   1.8737000e+04
   1.4717000e+04
   1.6768000e+04
   2.0712000e+04
   1.3723000e+04
   1.8131000e+04
   1.7732000e+04
   1.5601000e+04
   1.7368000e+04
   1.4255000e+04
   1.8067000e+04
   1.6509000e+04
   1.6632000e+04
   1.6066000e+04
   1.6022000e+04
   1.7194000e+04
   1.6706000e+04
   1.5624000e+04
   1.7110000e+04
   1.7145000e+04
   1.4340000e+04
   1.6953000e+04
   1.3474000e+04
   1.7839000e+04
   1.6446000e+04
   1.5042000e+04
   1.7417000e+04
   1.6680000e+04
   1.4856000e+04
   1.2726000e+04
   1.8658000e+04
   1.5635000e+04
   1.5569000e+04
   1.8504000e+04
   1.2850000e+04
   1.7372000e+04
   1.3342000e+04
   1.5146000e+04
   1.5293000e+04
   1.7128000e+04
   1.5015000e+04
   1.3613000e+04
   1.9671000e+04
   1.1419000e+04
   1.8881000e+04
   1.3420000e+04
   1.5669000e+04
   1.6701000e+04
   1.2694000e+04
   1.7550000e+04
   1.4450000e+04
   1.5110000e+04
   1.6368000e+04
   1.4558000e+04
   1.4964000e+04
   1.7476000e+04
   1.2567000e+04
   1.7036000e+04
   1.5269000e+04
   1.5468000e+04
   1.5926000e+04
   1.7390000e+04
   1.4739000e+04
   1.4906000e+04
   1.7279000e+04
   1.5610000e+04
   1.4871000e+04
   1.5371000e+04
   1.5390000e+04
   1.8642000e+04
   1.7158000e+04
   1.5833000e+04
   1.7270000e+04
   1.4085000e+04
   1.9430000e+04
   1.0767000e+04
   2.1117000e+04
   1.2386000e+04
   1.7431000e+04
   1.5868000e+04
   1.3253000e+04
   2.2283000e+04
   1.0694000e+04
   2.1476000e+04
   1.0158000e+04
   2.0439000e+04
   9.4290000e+03
   1.8671000e+04
   1.5916000e+04
   1.2933000e+04
   2.2844000e+04
   4.6350000e+03
   2.6060000e+04
   4.9310000e+03
   2.4487000e+04
   7.8330000e+03
   1.7114000e+04
   1.8935000e+04
   1.1064000e+04
   2.1475000e+04
   6.8230000e+03
   2.5445000e+04
   7.5730000e+03
   2.2241000e+04
   1.2891000e+04
   1.2120000e+04
   2.3848000e+04
   7.6990000e+03
   2.4458000e+04
   9.8460000e+03
   1.7972000e+04
   1.5596000e+04
   1.5843000e+04
   1.8254000e+04
   1.3128000e+04
   1.7291000e+04
   1.6874000e+04
   1.6440000e+04
   1.3925000e+04
   1.9049000e+04
   1.4113000e+04
   1.8569000e+04
   1.4028000e+04
   1.6003000e+04
   1.5898000e+04
   1.5981000e+04
   1.6162000e+04
   1.4944000e+04
   2.0577000e+04
   1.2997000e+04
   1.9179000e+04
   1.3324000e+04
   1.7468000e+04
   1.5949000e+04
   1.5153000e+04
   1.8572000e+04
   1.5992000e+04
   1.8608000e+04
   1.4641000e+04
   1.5512000e+04
   1.8105000e+04
   1.5705000e+04
   1.4785000e+04
   1.6881000e+04
   1.5521000e+04
   1.7044000e+04
   1.6331000e+04
   1.6620000e+04
   1.7773000e+04
   1.5909000e+04
   1.4887000e+04
   1.7004000e+04
   1.6126000e+04
   1.4088000e+04
   1.6292000e+04
   1.5613000e+04
   1.4750000e+04
   1.6328000e+04
   1.5974000e+04
   1.5644000e+04
   1.6035000e+04
   1.3934000e+04
   1.5471000e+04
   1.4669000e+04
   1.6421000e+04
   1.6253000e+04
   1.3346000e+04
   1.4575000e+04
   1.4420000e+04
   1.8119000e+04
   1.3960000e+04
   1.7091000e+04
   1.4223000e+04
   1.5324000e+04
   1.5214000e+04
   1.3600000e+04
   1.6536000e+04
   1.5177000e+04
   1.4834000e+04
   1.6820000e+04
   1.6836000e+04
   1.5703000e+04
   1.7109000e+04
   1.4663000e+04
   1.6151000e+04
   1.4645000e+04
   1.6415000e+04
   1.5965000e+04
   1.6318000e+04
   1.4835000e+04
   1.6075000e+04
   1.5538000e+04
   1.6513000e+04
   1.5774000e+04
   1.5999000e+04
   1.7966000e+04
   1.5540000e+04
   1.6512000e+04
   1.4693000e+04
   1.6681000e+04
   1.6045000e+04
   1.4494000e+04
   1.6699000e+04
   1.6269000e+04
   1.6449000e+04
   1.6335000e+04
   1.5357000e+04
   1.6519000e+04
   1.7632000e+04
   1.6187000e+04
   1.5770000e+04
   1.6210000e+04
   1.4908000e+04
   1.6518000e+04
   1.6146000e+04
   1.6063000e+04
   1.6821000e+04
   1.5597000e+04
   1.6791000e+04
   1.5835000e+04
   1.4859000e+04
   1.7308000e+04
   1.5728000e+04
   1.6187000e+04
   1.7420000e+04
   1.6558000e+04
   1.5758000e+04
   1.6408000e+04
   1.4354000e+04
   1.6715000e+04
   1.7314000e+04
   1.5808000e+04
   1.6278000e+04
   1.8209000e+04
   1.3210000e+04
   1.9213000e+04
   1.5637000e+04
   1.6288000e+04
   1.6203000e+04
   1.4582000e+04
   1.6022000e+04
   1.6626000e+04
   1.7816000e+04
   1.2598000e+04
   1.7288000e+04
   1.4955000e+04
   1.6620000e+04
   1.5076000e+04
   1.7536000e+04
   1.5186000e+04
   1.6105000e+04
   1.2462000e+04
   1.8410000e+04
   1.0332000e+04
   1.9219000e+04
   1.3831000e+04
   1.5428000e+04
   1.6534000e+04
   1.2677000e+04
   1.9791000e+04
   1.1876000e+04
   1.8915000e+04
   1.2222000e+04
   1.7038000e+04
   1.3156000e+04
   1.9127000e+04
   1.4601000e+04
   1.4441000e+04
   1.6070000e+04
   1.5445000e+04
   1.7750000e+04
   1.3600000e+04
   1.7086000e+04
   1.6412000e+04
   1.7032000e+04
   1.5496000e+04
   1.6265000e+04
   1.5884000e+04
   1.6696000e+04
   1.5947000e+04
   1.5440000e+04
   1.6015000e+04
   1.7168000e+04
   1.8417000e+04
   1.6044000e+04
   1.6216000e+04
   1.3682000e+04
   1.7210000e+04
   1.6875000e+04
   1.4811000e+04
   1.8388000e+04
   1.6321000e+04
   1.7109000e+04
   1.6273000e+04
   1.5689000e+04
   1.6675000e+04
   1.4897000e+04
   1.8005000e+04
   1.7151000e+04
   1.5541000e+04
   1.7025000e+04
   1.7276000e+04
   1.4490000e+04
   1.4734000e+04
   1.4735000e+04
   1.5029000e+04
   1.6980000e+04
   1.7569000e+04
   1.6701000e+04
   1.5305000e+04
   1.6437000e+04
   1.4425000e+04
   1.7072000e+04
   1.3613000e+04
   1.6459000e+04
   1.5958000e+04
   1.5242000e+04
   1.6617000e+04
   1.4902000e+04
   1.7330000e+04
   1.4889000e+04
   1.5615000e+04
   1.4567000e+04
   1.6428000e+04
   1.4973000e+04
   1.5425000e+04
   1.6187000e+04
   1.4444000e+04
   1.5849000e+04
   1.7059000e+04
   1.5883000e+04
   1.7490000e+04
   1.5038000e+04
   1.4739000e+04
   1.7647000e+04
   1.4808000e+04
   1.6664000e+04
   1.5384000e+04
   1.7398000e+04
   1.5131000e+04
   1.5990000e+04
   1.5218000e+04
   1.5380000e+04
   1.6273000e+04
   1.6658000e+04
   1.7090000e+04
   1.4926000e+04
   1.6369000e+04
   1.5719000e+04
   1.6266000e+04
   1.5916000e+04
   1.6792000e+04
   1.6513000e+04
   1.6898000e+04
   1.6252000e+04
   1.6117000e+04
   1.6446000e+04
   1.5776000e+04
   1.5808000e+04
   1.7196000e+04
   1.5221000e+04
   1.7578000e+04
   1.7246000e+04
   1.3461000e+04
   2.0456000e+04
   1.2586000e+04
   1.5828000e+04
   1.8107000e+04
   1.3508000e+04
   1.8313000e+04
   1.4984000e+04
   1.4993000e+04
   1.7645000e+04
   1.5855000e+04
   1.3602000e+04
   1.8584000e+04
   1.4226000e+04
   1.4655000e+04
   1.7639000e+04
   1.4742000e+04
   1.7364000e+04
   1.4650000e+04
   1.5222000e+04
   1.6470000e+04
   1.5183000e+04
   1.7088000e+04
   1.7491000e+04
   1.2866000e+04
   1.8549000e+04
   1.6574000e+04
   1.4187000e+04
   1.9275000e+04
   1.4494000e+04
   1.7953000e+04
   1.7394000e+04
   1.2471000e+04
   1.8994000e+04
   1.7546000e+04
   1.2828000e+04
   2.0241000e+04
   1.4441000e+04
   1.4258000e+04
   2.0697000e+04
   1.3738000e+04
   1.5055000e+04
   1.9476000e+04
   1.4059000e+04
   1.7806000e+04
   1.6649000e+04
   1.3890000e+04
   1.7651000e+04
   1.5050000e+04
   1.4917000e+04
   1.7657000e+04
   1.4850000e+04
   1.6644000e+04
   1.6533000e+04
   1.4845000e+04
   1.6504000e+04
   1.4978000e+04
   1.6208000e+04
   1.7894000e+04
   1.4804000e+04
   1.6117000e+04
   1.7309000e+04
   1.2252000e+04
   1.8077000e+04
   1.5328000e+04
   1.5000000e+04
   1.8621000e+04
   1.4222000e+04
   1.4715000e+04
   1.6057000e+04
   1.5967000e+04
   1.5488000e+04
   1.6550000e+04
   1.5381000e+04
   1.6686000e+04
   1.4895000e+04
   1.5271000e+04
   1.5288000e+04
   1.4754000e+04
   1.6921000e+04
   1.6025000e+04
   1.3863000e+04
   1.4813000e+04
   1.6919000e+04
   1.4010000e+04
   1.6436000e+04
   1.6982000e+04
   1.5165000e+04
   1.5221000e+04
   1.4845000e+04
   1.6592000e+04
   1.6450000e+04
   1.7091000e+04
   1.4909000e+04
   1.5811000e+04
   1.4820000e+04
   1.5714000e+04
   1.5550000e+04
   1.5574000e+04
   1.8079000e+04
   1.4466000e+04
   1.7751000e+04
   1.6374000e+04
   1.5029000e+04
   1.9041000e+04
   1.3739000e+04
   1.4373000e+04
   1.8312000e+04
   1.4558000e+04
   1.6372000e+04
   1.7412000e+04
   1.4871000e+04
   1.7771000e+04
   1.5583000e+04
   1.3233000e+04
   1.7739000e+04
   1.6855000e+04
   1.4116000e+04
   1.6314000e+04
   1.5503000e+04
   1.5376000e+04
   1.7318000e+04
   1.4895000e+04
   1.6342000e+04
   1.6319000e+04
   1.4272000e+04
   1.5169000e+04
   1.4408000e+04
   1.6911000e+04
   1.5485000e+04
   1.5162000e+04
   1.6800000e+04
   1.5551000e+04
   1.4217000e+04
   1.6050000e+04
   1.7089000e+04
   1.3265000e+04
   1.7710000e+04
   1.2550000e+04
   1.5573000e+04
   1.6812000e+04
   1.2868000e+04
   1.7361000e+04
   1.3815000e+04
   1.5022000e+04
   1.6993000e+04
   1.6456000e+04
   1.4227000e+04
   1.5838000e+04
   1.4299000e+04
   1.4665000e+04
   1.7219000e+04
   1.5663000e+04
   1.5903000e+04
   1.3879000e+04
   1.6246000e+04
   1.5272000e+04
   1.5033000e+04
   1.5881000e+04
   1.4463000e+04
   1.5118000e+04
   1.6073000e+04
   1.6578000e+04
   1.5082000e+04
   1.5000000e+04
   1.5099000e+04
   1.3454000e+04
   1.5620000e+04
   1.4928000e+04
   1.5971000e+04
   1.4673000e+04
   1.4845000e+04
   1.5764000e+04
   1.4737000e+04
   1.3717000e+04
   1.4421000e+04
   1.3960000e+04
   1.5795000e+04
   1.4089000e+04
   1.5332000e+04
   1.5401000e+04
   1.3602000e+04
   1.6838000e+04
   1.1425000e+04
   1.5086000e+04
   1.5122000e+04
   1.5269000e+04
   1.3850000e+04
   1.3895000e+04
   1.4649000e+04
   1.6268000e+04
   1.3928000e+04
   1.4847000e+04
   1.4935000e+04
   1.4397000e+04
   1.5835000e+04
   1.3710000e+04
   1.6063000e+04
   1.5549000e+04
   1.4516000e+04
   1.4824000e+04
   1.4726000e+04
   1.5586000e+04
   1.5521000e+04
   1.3431000e+04
   1.6747000e+04
   1.4993000e+04
   1.6123000e+04
   1.5861000e+04
   1.5888000e+04
   1.4789000e+04
   1.3481000e+04
   1.6026000e+04
   1.4042000e+04
   1.6016000e+04
   1.5465000e+04
   1.6582000e+04
   1.6608000e+04
   1.6985000e+04
   1.5420000e+04
   1.6221000e+04
   1.4692000e+04
   1.6199000e+04
   1.3807000e+04
   1.6570000e+04
   1.5994000e+04
   1.5569000e+04
   1.6968000e+04
   1.4534000e+04
   1.8315000e+04
   1.4514000e+04
   1.5833000e+04
   1.5964000e+04
   1.5573000e+04
   1.4674000e+04
   1.5283000e+04
   1.7389000e+04
   1.2743000e+04
   1.7410000e+04
   1.4560000e+04
   1.3758000e+04
   1.7381000e+04
   1.4392000e+04
   1.6750000e+04
   1.2449000e+04
   1.3853000e+04
   1.3977000e+04
   1.7395000e+04
   1.3778000e+04
   1.4122000e+04
   1.4249000e+04
   1.3062000e+04
   1.4416000e+04
   1.3522000e+04
   1.4307000e+04
   1.5118000e+04
   1.3330000e+04
   1.6399000e+04
   1.2031000e+04
   1.4152000e+04
   1.6310000e+04
   8.6140000e+03
   1.7708000e+04
   1.3014000e+04
   1.4240000e+04
   1.4836000e+04
   1.4579000e+04
   1.4605000e+04
   1.5347000e+04
   1.1867000e+04
   1.7862000e+04
   1.4204000e+04
   1.3870000e+04
   1.5984000e+04
   1.2262000e+04
   1.8236000e+04
   1.3805000e+04
   1.7210000e+04
   1.5813000e+04
   1.5212000e+04
   1.6491000e+04
   1.3851000e+04
   1.5125000e+04
   1.5153000e+04
   1.6749000e+04
   1.5987000e+04
   1.5363000e+04
   1.4621000e+04
   1.3947000e+04
   1.6475000e+04
   1.6142000e+04
   1.5803000e+04
   1.5587000e+04
   1.5464000e+04
   1.5552000e+04
   1.4178000e+04
   1.4567000e+04
   1.5098000e+04
   1.4719000e+04
   1.6636000e+04
   1.4805000e+04
   1.6394000e+04
   1.3275000e+04
   1.5720000e+04
   1.4449000e+04
   1.4801000e+04
   1.5753000e+04
   1.3528000e+04
   1.8091000e+04
   1.3066000e+04
   1.4538000e+04
   1.5050000e+04
   1.5547000e+04
   1.6037000e+04
   1.5212000e+04
   1.5251000e+04
   1.5625000e+04
   1.6931000e+04
   1.4631000e+04
   1.5942000e+04
   1.3784000e+04
   1.5717000e+04
   1.7422000e+04
   1.4389000e+04
   1.5109000e+04
   1.5247000e+04
   1.7157000e+04
   1.4715000e+04
   1.5926000e+04
   1.6616000e+04
   1.5111000e+04
   1.5966000e+04
   1.5631000e+04
   1.6643000e+04
   1.4877000e+04
   1.6166000e+04
   1.6608000e+04
   1.4111000e+04
   1.5762000e+04
   1.5018000e+04
   1.6235000e+04
   1.4582000e+04
   1.6033000e+04
   1.6959000e+04
   1.5088000e+04
   1.5959000e+04
   1.5649000e+04
   1.6691000e+04
   1.2387000e+04
   1.7415000e+04
   1.1793000e+04
   1.7560000e+04
   1.6169000e+04
   1.6154000e+04
   1.7140000e+04
   1.0953000e+04
   1.8099000e+04
   1.3009000e+04
   1.5380000e+04
   1.6482000e+04
   1.6481000e+04
   1.5112000e+04
   1.6465000e+04
   1.4745000e+04
   1.5198000e+04
   1.4086000e+04
   1.5336000e+04
   1.7598000e+04
   1.4361000e+04
   1.7911000e+04
   1.3562000e+04
   1.6414000e+04
   1.5246000e+04
   1.6853000e+04
   1.5565000e+04
   1.5842000e+04
   1.5129000e+04
   1.6515000e+04
   1.5702000e+04
   1.4254000e+04
   1.6254000e+04
   1.4126000e+04
   1.6527000e+04
   1.4635000e+04
   1.5180000e+04
   1.7495000e+04
   1.6010000e+04
   1.5729000e+04
   1.2973000e+04
   1.5779000e+04
   1.5918000e+04
   1.3944000e+04
   1.7528000e+04
   1.4306000e+04
   1.6976000e+04
   1.6149000e+04
   1.4464000e+04
   1.6620000e+04
   1.4371000e+04
   1.6245000e+04
   1.5232000e+04
   1.6730000e+04
   1.6891000e+04
   1.5047000e+04
   1.7240000e+04
   1.3428000e+04
   1.6074000e+04
   1.7083000e+04
   1.6267000e+04
   1.4696000e+04
   1.9337000e+04
   1.5910000e+04
   1.3616000e+04
   1.6842000e+04
   1.5695000e+04
   1.6370000e+04
   1.6700000e+04
   1.6735000e+04
   1.3787000e+04
   1.8186000e+04
   1.4616000e+04
   1.5357000e+04
   1.7371000e+04
   1.6460000e+04
   1.5309000e+04
   1.7453000e+04
   1.7506000e+04
   1.3624000e+04
   1.6532000e+04
   1.0108000e+04
   2.0114000e+04
   1.4965000e+04
   1.4400000e+04
   1.9741000e+04
   1.2334000e+04
   1.9072000e+04
   1.3291000e+04
   1.6976000e+04
   1.6018000e+04
   1.6229000e+04
   1.3476000e+04
   1.7104000e+04
   1.2266000e+04
   1.7879000e+04
   1.6263000e+04
   1.3078000e+04
   2.1341000e+04
   1.2551000e+04
   1.6949000e+04
   1.6572000e+04
   1.4403000e+04
   1.3589000e+04
   1.9301000e+04
   1.4711000e+04
   1.5959000e+04
   1.5292000e+04
   1.7708000e+04
   1.8764000e+04
   1.4519000e+04
   1.5386000e+04
   1.6557000e+04
   1.6388000e+04
   1.7247000e+04
   1.5810000e+04
   1.6406000e+04
   1.8137000e+04
   1.6081000e+04
   1.7457000e+04
   1.7700000e+04
   1.6824000e+04
   1.5052000e+04
   1.7709000e+04
   1.7886000e+04
   1.5824000e+04
   1.8999000e+04
   1.6802000e+04
   1.7366000e+04
   1.7026000e+04
   1.6305000e+04
   1.6555000e+04
   1.7848000e+04
   1.7191000e+04
   1.6403000e+04
   1.8497000e+04
   1.6341000e+04
   1.7874000e+04
   1.5172000e+04
   1.8662000e+04
   1.8029000e+04
   1.6043000e+04
   1.8123000e+04
   1.4968000e+04
   1.8726000e+04
   1.5046000e+04
   1.6436000e+04
   1.6981000e+04
   1.8592000e+04
   1.7540000e+04
   1.5636000e+04
   1.8610000e+04
   1.6175000e+04
   1.6105000e+04
   1.6937000e+04
   1.9032000e+04
   1.3101000e+04
   1.7741000e+04
   1.7093000e+04
   1.5602000e+04
   1.8719000e+04
   1.6347000e+04
   1.6654000e+04
   1.5849000e+04
   1.7734000e+04
   1.5119000e+04
   1.7853000e+04
   1.6130000e+04
   1.7644000e+04
   1.5658000e+04
   1.5596000e+04
   1.7706000e+04
   1.6552000e+04
   1.8107000e+04
   1.6201000e+04
   1.6249000e+04
   1.5612000e+04
   1.5663000e+04
   1.7543000e+04
   1.7752000e+04
   1.6334000e+04
   1.9203000e+04
   1.4640000e+04
   1.5281000e+04
   1.9794000e+04
   1.5430000e+04
   1.3891000e+04
   1.9641000e+04
   1.4969000e+04
   1.7999000e+04
   1.6387000e+04
   1.5712000e+04
   1.8089000e+04
   1.6846000e+04
   1.4327000e+04
   1.6547000e+04
   2.0037000e+04
   1.2232000e+04
   1.9241000e+04
   1.3083000e+04
   1.9168000e+04
   1.5228000e+04
   1.5319000e+04
   1.7512000e+04
   1.5814000e+04
   1.5722000e+04
   1.7490000e+04
   1.8120000e+04
   1.5357000e+04
   1.5839000e+04
   1.8816000e+04
   1.4859000e+04
   1.8941000e+04
   1.4110000e+04
   1.6417000e+04
   1.9457000e+04
   1.5503000e+04
   1.6505000e+04
   1.6634000e+04
   2.0109000e+04
   1.2438000e+04
   2.3608000e+04
   1.1164000e+04
   1.9246000e+04
   1.5938000e+04
   1.3810000e+04
   2.2381000e+04
   1.2495000e+04
   1.9361000e+04
   1.4854000e+04
   1.9967000e+04
   1.6181000e+04
   1.6739000e+04
   1.7051000e+04
   1.6693000e+04
   1.5526000e+04
