# Supplementary material for: Wavelet-Based Multiscale Intermittency Analysis: The Effect of Deformation
Source: Entropy (Basel). 2023 Jul 18;25(7):1080. doi: 10.3390/e25071080 (PMC10378465; doi:10.3390/e25071080)
Supplement: Supplementary file 1 [file entropy-25-01080-s001.zip › segment1.txt]

   1.8147000e+04
   1.7979000e+04
   1.8088000e+04
   1.8161000e+04
   1.8362000e+04
   1.8301000e+04
   1.8289000e+04
   1.8038000e+04
   1.7665000e+04
   1.7840000e+04
   1.7369000e+04
   1.7497000e+04
   1.7765000e+04
   1.7445000e+04
   1.7686000e+04
   1.7579000e+04
   1.6852000e+04
   1.7814000e+04
   1.8042000e+04
   1.7380000e+04
   1.7873000e+04
   1.7601000e+04
   1.7421000e+04
   1.7377000e+04
   1.6871000e+04
   1.7381000e+04
   1.7496000e+04
   1.7418000e+04
   1.7908000e+04
   1.7782000e+04
   1.7875000e+04
   1.8250000e+04
   1.7691000e+04
   1.7730000e+04
   1.7937000e+04
   1.7753000e+04
   1.7743000e+04
   1.7862000e+04
   1.8179000e+04
   1.7505000e+04
   1.7953000e+04
   1.7664000e+04
   1.7926000e+04
   1.8062000e+04
   1.8524000e+04
   1.8757000e+04
   1.8444000e+04
   1.7942000e+04
   1.7960000e+04
   1.8097000e+04
   1.7949000e+04
   1.8511000e+04
   1.8149000e+04
   1.8132000e+04
   1.7799000e+04
   1.8286000e+04
   1.7626000e+04
   1.8596000e+04
   1.8110000e+04
   1.8253000e+04
   1.8399000e+04
   1.7915000e+04
   1.8151000e+04
   1.7157000e+04
   1.7865000e+04
   1.7599000e+04
   1.7869000e+04
   1.7577000e+04
   1.7617000e+04
   1.7482000e+04
   1.7593000e+04
   1.7834000e+04
   1.7448000e+04
   1.8063000e+04
   1.7745000e+04
   1.7361000e+04
   1.7050000e+04
   1.7644000e+04
   1.7449000e+04
   1.7274000e+04
   1.7709000e+04
   1.7271000e+04
   1.7533000e+04
   1.7596000e+04
   1.7638000e+04
   1.7777000e+04
   1.8036000e+04
   1.7604000e+04
   1.8031000e+04
   1.7679000e+04
   1.7647000e+04
   1.7830000e+04
   1.7559000e+04
   1.7867000e+04
   1.7623000e+04
   1.7684000e+04
   1.7893000e+04
   1.8451000e+04
   1.8290000e+04
   1.8042000e+04
   1.7936000e+04
   1.7923000e+04
   1.8226000e+04
   1.8089000e+04
   1.8016000e+04
   1.7938000e+04
   1.7411000e+04
   1.7666000e+04
   1.7905000e+04
   1.7784000e+04
   1.8118000e+04
   1.8365000e+04
   1.7784000e+04
   1.7866000e+04
   1.8206000e+04
   1.7574000e+04
   1.7740000e+04
   1.7530000e+04
   1.7328000e+04
   1.7696000e+04
   1.7582000e+04
   1.7939000e+04
   1.7448000e+04
   1.7379000e+04
   1.7946000e+04
   1.7807000e+04
   1.8148000e+04
   1.8201000e+04
   1.8021000e+04
   1.8045000e+04
   1.7767000e+04
   1.8086000e+04
   1.7946000e+04
   1.8045000e+04
   1.8317000e+04
   1.8195000e+04
   1.8035000e+04
   1.8194000e+04
   1.8667000e+04
   1.8465000e+04
   1.8542000e+04
   1.8332000e+04
   1.8627000e+04
   1.8528000e+04
   1.8187000e+04
   1.8107000e+04
   1.7671000e+04
   1.8151000e+04
   1.8078000e+04
   1.8313000e+04
   1.8432000e+04
   1.8618000e+04
   1.8252000e+04
   1.8244000e+04
   1.8072000e+04
   1.7848000e+04
   1.8066000e+04
   1.7898000e+04
   1.8290000e+04
   1.7615000e+04
   1.7710000e+04
   1.7733000e+04
   1.7734000e+04
   1.7890000e+04
   1.7853000e+04
   1.8241000e+04
   1.7953000e+04
   1.7923000e+04
   1.7720000e+04
   1.7843000e+04
   1.7602000e+04
   1.7373000e+04
   1.7843000e+04
   1.7460000e+04
   1.7475000e+04
   1.7920000e+04
   1.7470000e+04
   1.7850000e+04
   1.8165000e+04
   1.8125000e+04
   1.8132000e+04
   1.8085000e+04
   1.8163000e+04
   1.7582000e+04
   1.8219000e+04
   1.8060000e+04
   1.8099000e+04
   1.8036000e+04
   1.8366000e+04
   1.8169000e+04
   1.8249000e+04
   1.8290000e+04
   1.8649000e+04
   1.8969000e+04
   1.8584000e+04
   1.8881000e+04
   1.8490000e+04
   1.8703000e+04
   1.8565000e+04
   1.8392000e+04
   1.8277000e+04
   1.8260000e+04
   1.8655000e+04
   1.8653000e+04
   1.8724000e+04
   1.8563000e+04
   1.8543000e+04
   1.8939000e+04
   1.8554000e+04
   1.8574000e+04
   1.8246000e+04
   1.8169000e+04
   1.8462000e+04
   1.8148000e+04
   1.8206000e+04
   1.7934000e+04
   1.7802000e+04
   1.7961000e+04
   1.8360000e+04
   1.8391000e+04
   1.8307000e+04
   1.8763000e+04
   1.8209000e+04
   1.7639000e+04
   1.7792000e+04
   1.7686000e+04
   1.8077000e+04
   1.8072000e+04
   1.7822000e+04
   1.8285000e+04
   1.7875000e+04
   1.7789000e+04
   1.8043000e+04
   1.8210000e+04
   1.8554000e+04
   1.8211000e+04
   1.8394000e+04
   1.8020000e+04
   1.8156000e+04
   1.8153000e+04
   1.7970000e+04
   1.8274000e+04
   1.8633000e+04
   1.8605000e+04
   1.8569000e+04
   1.8452000e+04
   1.8373000e+04
   1.8741000e+04
   1.8641000e+04
   1.8765000e+04
   1.8719000e+04
   1.8477000e+04
   1.8383000e+04
   1.8232000e+04
   1.8069000e+04
   1.8014000e+04
   1.7874000e+04
   1.8358000e+04
   1.8112000e+04
   1.8341000e+04
   1.8442000e+04
   1.7633000e+04
   1.7894000e+04
   1.7909000e+04
   1.8046000e+04
   1.7852000e+04
   1.7750000e+04
   1.7334000e+04
   1.7379000e+04
   1.7410000e+04
   1.7801000e+04
   1.8450000e+04
   1.7940000e+04
   1.8480000e+04
   1.7844000e+04
   1.7614000e+04
   1.7337000e+04
   1.8297000e+04
   1.8397000e+04
   1.8054000e+04
   1.8191000e+04
   1.7537000e+04
   1.8078000e+04
   1.8348000e+04
   1.8635000e+04
   1.8337000e+04
   1.8679000e+04
   1.8120000e+04
   1.9034000e+04
   1.8941000e+04
   1.8248000e+04
   1.8577000e+04
   1.8088000e+04
   1.8434000e+04
   1.8713000e+04
   1.8645000e+04
   1.8355000e+04
   1.8636000e+04
   1.8491000e+04
   1.9065000e+04
   1.8762000e+04
   1.8988000e+04
   1.8763000e+04
   1.8620000e+04
   1.8850000e+04
   1.7943000e+04
   1.8699000e+04
   1.8157000e+04
   1.8386000e+04
   1.8640000e+04
   1.8527000e+04
   1.8396000e+04
   1.7783000e+04
   1.8099000e+04
   1.8423000e+04
   1.8785000e+04
   1.8331000e+04
   1.8288000e+04
   1.7908000e+04
   1.7486000e+04
   1.7849000e+04
   1.7400000e+04
   1.8076000e+04
   1.7681000e+04
   1.7521000e+04
   1.7917000e+04
   1.7946000e+04
   1.8004000e+04
   1.7861000e+04
   1.7436000e+04
   1.7234000e+04
   1.7657000e+04
   1.6983000e+04
   1.7631000e+04
   1.7181000e+04
   1.7145000e+04
   1.7240000e+04
   1.7070000e+04
   1.7538000e+04
   1.7488000e+04
   1.7573000e+04
   1.7833000e+04
   1.7999000e+04
   1.6920000e+04
   1.7746000e+04
   1.7548000e+04
   1.7026000e+04
   1.8362000e+04
   1.7660000e+04
   1.7830000e+04
   1.8063000e+04
   1.7331000e+04
   1.8561000e+04
   1.8787000e+04
   1.8562000e+04
   1.8742000e+04
   1.8470000e+04
   1.8560000e+04
   1.8992000e+04
   1.8442000e+04
   1.8484000e+04
   1.9233000e+04
   1.8728000e+04
   1.8662000e+04
   1.9525000e+04
   1.8939000e+04
   1.8756000e+04
   1.9492000e+04
   1.9338000e+04
   1.9509000e+04
   1.8993000e+04
   1.8770000e+04
   1.8888000e+04
   1.8307000e+04
   1.8785000e+04
   1.8941000e+04
   1.8466000e+04
   1.8447000e+04
   1.8528000e+04
   1.8584000e+04
   1.8938000e+04
   1.8801000e+04
   1.8389000e+04
   1.8554000e+04
   1.8577000e+04
   1.8247000e+04
   1.8460000e+04
   1.8406000e+04
   1.7993000e+04
   1.8382000e+04
   1.8365000e+04
   1.8273000e+04
   1.8534000e+04
   1.8928000e+04
   1.8580000e+04
   1.8919000e+04
   1.8729000e+04
   1.8741000e+04
   1.8181000e+04
   1.8829000e+04
   1.8970000e+04
   1.8776000e+04
   1.9017000e+04
   1.8239000e+04
   1.9094000e+04
   1.9293000e+04
   1.9292000e+04
   1.8934000e+04
   1.9813000e+04
   1.9466000e+04
   1.9192000e+04
   1.9368000e+04
   1.9175000e+04
   1.9076000e+04
   1.8994000e+04
   1.9269000e+04
   1.8468000e+04
   1.9363000e+04
   1.9102000e+04
   1.8969000e+04
   1.9170000e+04
   1.9264000e+04
   1.8986000e+04
   1.8571000e+04
   1.9417000e+04
   1.8113000e+04
   1.8299000e+04
   1.8735000e+04
   1.8010000e+04
   1.8257000e+04
   1.8654000e+04
   1.7694000e+04
   1.8109000e+04
   1.8659000e+04
   1.7754000e+04
   1.8620000e+04
   1.8390000e+04
   1.7854000e+04
   1.8017000e+04
   1.8196000e+04
   1.7971000e+04
   1.7909000e+04
   1.7701000e+04
   1.7587000e+04
   1.7637000e+04
   1.8260000e+04
   1.8540000e+04
   1.7612000e+04
   1.8307000e+04
   1.8498000e+04
   1.7822000e+04
   1.8573000e+04
   1.8582000e+04
   1.7426000e+04
   1.8259000e+04
   1.8685000e+04
   1.7342000e+04
   1.7839000e+04
   1.8280000e+04
   1.8011000e+04
   1.9053000e+04
   1.8322000e+04
   1.8159000e+04
   1.8269000e+04
   1.8313000e+04
   1.7888000e+04
   1.7985000e+04
   1.8381000e+04
   1.7210000e+04
   1.7696000e+04
   1.8025000e+04
   1.7858000e+04
   1.7686000e+04
   1.8175000e+04
   1.7834000e+04
   1.7933000e+04
   1.8664000e+04
   1.8094000e+04
   1.8224000e+04
   1.8375000e+04
   1.7727000e+04
   1.7974000e+04
   1.8050000e+04
   1.7634000e+04
   1.8094000e+04
   1.8760000e+04
   1.8612000e+04
   1.8203000e+04
   1.9018000e+04
   1.8055000e+04
   1.8507000e+04
   1.9103000e+04
   1.8144000e+04
   1.8338000e+04
   1.8638000e+04
   1.8506000e+04
   1.8009000e+04
   1.8286000e+04
   1.8374000e+04
   1.7971000e+04
   1.8806000e+04
   1.8854000e+04
   1.8446000e+04
   1.8641000e+04
   1.8325000e+04
   1.8063000e+04
   1.7986000e+04
   1.8153000e+04
   1.7937000e+04
   1.8193000e+04
   1.8197000e+04
   1.7846000e+04
   1.7575000e+04
   1.8184000e+04
   1.7818000e+04
   1.8667000e+04
   1.8712000e+04
   1.7546000e+04
   1.8253000e+04
   1.7970000e+04
   1.7518000e+04
   1.7680000e+04
   1.8480000e+04
   1.8023000e+04
   1.7758000e+04
   1.8310000e+04
   1.7880000e+04
   1.8490000e+04
   1.8344000e+04
   1.8674000e+04
   1.8479000e+04
   1.8383000e+04
   1.8796000e+04
   1.8011000e+04
   1.8671000e+04
   1.8821000e+04
   1.8166000e+04
   1.8228000e+04
   1.8416000e+04
   1.8372000e+04
   1.9111000e+04
   1.8961000e+04
   1.8777000e+04
   1.9193000e+04
   1.8211000e+04
   1.8041000e+04
   1.8594000e+04
   1.8304000e+04
   1.7909000e+04
   1.8449000e+04
   1.8197000e+04
   1.8024000e+04
   1.7995000e+04
   1.7967000e+04
   1.8476000e+04
   1.8011000e+04
   1.7859000e+04
   1.7843000e+04
   1.8023000e+04
   1.7867000e+04
   1.7372000e+04
   1.7556000e+04
   1.7743000e+04
   1.7514000e+04
   1.7335000e+04
   1.7878000e+04
   1.7668000e+04
   1.7610000e+04
   1.7713000e+04
   1.7957000e+04
   1.8333000e+04
   1.7942000e+04
   1.8185000e+04
   1.7488000e+04
   1.7642000e+04
   1.7822000e+04
   1.7820000e+04
   1.8378000e+04
   1.7721000e+04
   1.7936000e+04
   1.7926000e+04
   1.8179000e+04
   1.8460000e+04
   1.8247000e+04
   1.7968000e+04
   1.8396000e+04
   1.8329000e+04
   1.7975000e+04
   1.8251000e+04
   1.7485000e+04
   1.7984000e+04
   1.7987000e+04
   1.8026000e+04
   1.8282000e+04
   1.8237000e+04
   1.8161000e+04
   1.8038000e+04
   1.8057000e+04
   1.8131000e+04
   1.8380000e+04
   1.7799000e+04
   1.7713000e+04
   1.7663000e+04
   1.7809000e+04
   1.7653000e+04
   1.8030000e+04
   1.7781000e+04
   1.7859000e+04
   1.7929000e+04
   1.8249000e+04
   1.8325000e+04
   1.7757000e+04
   1.7947000e+04
   1.7500000e+04
   1.7855000e+04
   1.8150000e+04
   1.7683000e+04
   1.7639000e+04
   1.7766000e+04
   1.7693000e+04
   1.7773000e+04
   1.7946000e+04
   1.8345000e+04
   1.8129000e+04
   1.8022000e+04
   1.7745000e+04
   1.7358000e+04
   1.7746000e+04
   1.8356000e+04
   1.7757000e+04
   1.7873000e+04
   1.7830000e+04
   1.7575000e+04
   1.7995000e+04
   1.7939000e+04
   1.7842000e+04
   1.8364000e+04
   1.8303000e+04
   1.8086000e+04
   1.8236000e+04
   1.8222000e+04
   1.8415000e+04
   1.7926000e+04
   1.8214000e+04
   1.8043000e+04
   1.8014000e+04
   1.8493000e+04
   1.8616000e+04
   1.8612000e+04
   1.8327000e+04
   1.8590000e+04
   1.8664000e+04
   1.8467000e+04
   1.8863000e+04
   1.8464000e+04
   1.8145000e+04
   1.8186000e+04
   1.8136000e+04
   1.8113000e+04
   1.8018000e+04
   1.8441000e+04
   1.8491000e+04
   1.8318000e+04
   1.8466000e+04
   1.7873000e+04
   1.8344000e+04
   1.8122000e+04
   1.7717000e+04
   1.7570000e+04
   1.7808000e+04
   1.7380000e+04
   1.7252000e+04
   1.7749000e+04
   1.7136000e+04
   1.7785000e+04
   1.7594000e+04
   1.7681000e+04
   1.7320000e+04
   1.7508000e+04
   1.7254000e+04
   1.7126000e+04
   1.7506000e+04
   1.6827000e+04
   1.6970000e+04
   1.7245000e+04
   1.7307000e+04
   1.7208000e+04
   1.7579000e+04
   1.7469000e+04
   1.7711000e+04
   1.7757000e+04
   1.7687000e+04
   1.8206000e+04
   1.7327000e+04
   1.8093000e+04
   1.8150000e+04
   1.7668000e+04
   1.8316000e+04
   1.7898000e+04
   1.7923000e+04
   1.8853000e+04
   1.7672000e+04
   1.8219000e+04
   1.8664000e+04
   1.8312000e+04
   1.8412000e+04
   1.7972000e+04
   1.8335000e+04
   1.8232000e+04
   1.8165000e+04
   1.7910000e+04
   1.7694000e+04
   1.7755000e+04
   1.8179000e+04
   1.7613000e+04
   1.7906000e+04
   1.8274000e+04
   1.7754000e+04
   1.7983000e+04
   1.7616000e+04
   1.7622000e+04
   1.7825000e+04
   1.7448000e+04
   1.7310000e+04
   1.6922000e+04
   1.7131000e+04
   1.7341000e+04
   1.7597000e+04
   1.7557000e+04
   1.7951000e+04
   1.7708000e+04
   1.7613000e+04
   1.7369000e+04
   1.7150000e+04
   1.7361000e+04
   1.7302000e+04
   1.7652000e+04
   1.7520000e+04
   1.7464000e+04
   1.7924000e+04
   1.7323000e+04
   1.7811000e+04
   1.8185000e+04
   1.7683000e+04
   1.8529000e+04
   1.8254000e+04
   1.8183000e+04
   1.7846000e+04
   1.7969000e+04
   1.8198000e+04
   1.7731000e+04
   1.7858000e+04
   1.8261000e+04
   1.7992000e+04
   1.8625000e+04
   1.8474000e+04
   1.8015000e+04
   1.8431000e+04
   1.8299000e+04
   1.8180000e+04
   1.8423000e+04
   1.8668000e+04
   1.7995000e+04
   1.8670000e+04
   1.7871000e+04
   1.7408000e+04
   1.8150000e+04
   1.7988000e+04
   1.8336000e+04
   1.8426000e+04
   1.8606000e+04
   1.7954000e+04
   1.8195000e+04
   1.8116000e+04
   1.7708000e+04
   1.8134000e+04
   1.7642000e+04
   1.8003000e+04
   1.7516000e+04
   1.7474000e+04
   1.7804000e+04
   1.7535000e+04
   1.7995000e+04
   1.8649000e+04
   1.8099000e+04
   1.7995000e+04
   1.7602000e+04
   1.7632000e+04
   1.7979000e+04
   1.7796000e+04
   1.8085000e+04
   1.8107000e+04
   1.8343000e+04
   1.7966000e+04
   1.8082000e+04
   1.7782000e+04
   1.8508000e+04
   1.8520000e+04
   1.8560000e+04
   1.9190000e+04
   1.8167000e+04
   1.8917000e+04
   1.8306000e+04
   1.8452000e+04
   1.8631000e+04
   1.8284000e+04
   1.8669000e+04
   1.8281000e+04
   1.8752000e+04
   1.8731000e+04
   1.8843000e+04
   1.8743000e+04
   1.8578000e+04
   1.8170000e+04
   1.8726000e+04
   1.8519000e+04
   1.8313000e+04
   1.8627000e+04
   1.7504000e+04
   1.8539000e+04
   1.8432000e+04
   1.7967000e+04
   1.8564000e+04
   1.8169000e+04
   1.8558000e+04
   1.8282000e+04
   1.8271000e+04
   1.7883000e+04
   1.8269000e+04
   1.8390000e+04
   1.8121000e+04
   1.8144000e+04
   1.7403000e+04
   1.8178000e+04
   1.7595000e+04
   1.8368000e+04
   1.8154000e+04
   1.8387000e+04
   1.8394000e+04
   1.8097000e+04
   1.8171000e+04
   1.7460000e+04
   1.8216000e+04
   1.7951000e+04
   1.8198000e+04
   1.7792000e+04
   1.8120000e+04
   1.7782000e+04
   1.8211000e+04
   1.8370000e+04
   1.7814000e+04
   1.8684000e+04
   1.8136000e+04
   1.8178000e+04
   1.8521000e+04
   1.8049000e+04
   1.8348000e+04
   1.8240000e+04
   1.8472000e+04
   1.7999000e+04
   1.8036000e+04
   1.8520000e+04
   1.8346000e+04
   1.8481000e+04
   1.8619000e+04
   1.8554000e+04
   1.8878000e+04
   1.9065000e+04
   1.8501000e+04
   1.8593000e+04
   1.8606000e+04
   1.8389000e+04
   1.8850000e+04
   1.8478000e+04
   1.8859000e+04
   1.9255000e+04
   1.9074000e+04
   1.9181000e+04
   1.8864000e+04
   1.9199000e+04
   1.8802000e+04
   1.9156000e+04
   1.8935000e+04
   1.8555000e+04
   1.9337000e+04
   1.8557000e+04
   1.8231000e+04
   1.8504000e+04
   1.8437000e+04
   1.8435000e+04
   1.9123000e+04
   1.8582000e+04
   1.8599000e+04
   1.8155000e+04
   1.8356000e+04
   1.8990000e+04
   1.7612000e+04
   1.8219000e+04
   1.7970000e+04
   1.8238000e+04
   1.7077000e+04
   1.7918000e+04
   1.7758000e+04
   1.7941000e+04
   1.8549000e+04
   1.7946000e+04
   1.8344000e+04
   1.7578000e+04
   1.7957000e+04
   1.7630000e+04
   1.7809000e+04
   1.7886000e+04
   1.7939000e+04
   1.7949000e+04
   1.8064000e+04
   1.7707000e+04
   1.8221000e+04
   1.8291000e+04
   1.8302000e+04
   1.8298000e+04
   1.7910000e+04
   1.8633000e+04
   1.8162000e+04
   1.8521000e+04
   1.7949000e+04
   1.8244000e+04
   1.8287000e+04
   1.8028000e+04
   1.8250000e+04
   1.7869000e+04
   1.8678000e+04
   1.8461000e+04
   1.8746000e+04
   1.8320000e+04
   1.8400000e+04
   1.8406000e+04
   1.7895000e+04
   1.8426000e+04
   1.8062000e+04
   1.8161000e+04
   1.8235000e+04
   1.8274000e+04
   1.8563000e+04
   1.8667000e+04
   1.8282000e+04
   1.8548000e+04
   1.8683000e+04
   1.8555000e+04
   1.8654000e+04
   1.8304000e+04
   1.8606000e+04
   1.7994000e+04
   1.8345000e+04
   1.8022000e+04
   1.8078000e+04
   1.8194000e+04
   1.7879000e+04
   1.8626000e+04
   1.8082000e+04
   1.8477000e+04
   1.8787000e+04
   1.7882000e+04
   1.8318000e+04
   1.8224000e+04
   1.7916000e+04
   1.8087000e+04
   1.8161000e+04
   1.8042000e+04
   1.7680000e+04
   1.8547000e+04
   1.8190000e+04
   1.8063000e+04
   1.8469000e+04
   1.8492000e+04
   1.8543000e+04
   1.8539000e+04
   1.8163000e+04
   1.8095000e+04
   1.7921000e+04
   1.8040000e+04
   1.8144000e+04
   1.7896000e+04
   1.8591000e+04
   1.8190000e+04
   1.8135000e+04
   1.7786000e+04
   1.7634000e+04
   1.8035000e+04
   1.7891000e+04
   1.7692000e+04
   1.7482000e+04
   1.7793000e+04
   1.7415000e+04
   1.6863000e+04
   1.7146000e+04
   1.7295000e+04
   1.7215000e+04
   1.7448000e+04
   1.7611000e+04
   1.7671000e+04
   1.7307000e+04
   1.7498000e+04
   1.7349000e+04
   1.7143000e+04
   1.7788000e+04
   1.7499000e+04
   1.7611000e+04
   1.6918000e+04
   1.7516000e+04
   1.7043000e+04
   1.7861000e+04
   1.8382000e+04
   1.7836000e+04
   1.8484000e+04
   1.8002000e+04
   1.8387000e+04
   1.8164000e+04
   1.8487000e+04
   1.8025000e+04
   1.8033000e+04
   1.8612000e+04
   1.8348000e+04
   1.8334000e+04
   1.8423000e+04
